# Supplementary material for: Characteristics of mental health recovery narratives: Systematic review and narrative synthesis
Source: PLoS One. 2019 Mar 28;14(3):e0214678. doi: 10.1371/journal.pone.0214678 (PMC6438542; doi:10.1371/journal.pone.0214678)
Supplement: S1 Table — Showing characteristics and findings of the 45 included papers. (XLSX) [file pone.0214678.s002.xlsx]

## Sheet: S1 Table
S1 Table: Data abstraction table
Paper ID no.	Reference	Publication source	Location/s of research team	Location/s of narrators	Academic discipline of lead author (where identifiable)	Qualitative /quantitative /mixed methods	Methods	Analytic approach	Pre-existing narratives or researcher-provoked data	Format of original narrative	Narrator involvement in analysis	Number of stories	Participants	Condition(s) (researcher-named)	How narratives named (researcher-named)	How recovery narratives defined	Narrative characteristics discussed (researcher-named)	Types identified (researcher-named)	Definition of types (researcher-named)	Study quality
1	Adame, A.L., (2006). Recovered voices, recovered lives: A narrative analysis of psychiatric survivors’ experiences of recovery (Doctoral dissertation, Miami University).	Doctoral thesis	USA	USA Western MA Eastern OH	Psychology	Qualitative	Semi-structured interviews	Interpretive interactionism Performance text	New	Audio	None	4	No further information	Psychiatric survivors	Good life narratives	No definition given	Narrative positioning	1. Traditional narratives	The medical model of mental illness, conceptualising human suffering as the result of a neurobiological deficit or dysfunction.	n/a
																		2. Counter-narratives	Narratives of protest in opposition to the medical model, rejecting or reframing traditionally held beliefs (e.g. the "myth of incurability") and recovering from the mental health system through recovering voice and agency.
																		3. Alternative narratives	Narratives not defined in opposition to the master narrative. Less about recovery medically or psychologically, more about living a good life. Often leads people to start/join survivor communities in order to share stories and pass on wisdom/knowledge.
																	Turning points	Turning points	Two key turning points: (1) escape from original abuse and (2) escape from the mental health system both in terms of the institutions and the ideologies/conceptualisations of human suffering.
2	Adame, A.L. and Hornstein, G.A., (2006). Representing madness: How are subjective experiences of emotional distress presented in first-person accounts?. The Humanistic Psychologist, 34(2), pp.135-158.	Academic journal	USA	Not identified	Psychology	Qualitative	Document analysis	Narrative analysis	Pre-existing narratives	Written	None	10	6M 4F	Manic depression (3) Nervous breakdown (1) Schizophrenia (2) Depression (3) Autism (1)	Emotional distress narratives	No definition given	Narrative types of subjective experience of emotional distress	1. Traumatic interruption	Narrator's life thrown into crisis by sudden , unexpected onset of emotional crisis. May end as suddenly as it appeared. After crisis passes, narrator's life seems to return to its prior state i.e. post-distressed self is not fundamentally changed. Categorised by feelings of confusion, loss of control and anxiety. Narrator's life negatively affected by the experience of emotional distress.	Moderate
																		2. Revelation/purposeful suffering	Narrator's life interrupted by emotional crisis but experience is positive - becomes a catalyst for a personal revelation or breakthrough. Narrator does not return to "pre-distressed" self - the insights gained lead to a reconstruction of self, and the post-distress narrative may take an entirely different turn.
																		3. Continuity	No significant interruption in narrator's life, therefore no distinction between pre- and post-distressed self. No critical turning point or moment of considering self completely recovered. Struggles are acknowledged but inspiration and hope for others struggling are still provided. Narrator may not consider themselves to have a mental illness, or alternatively may have integrated a diagnosis int…
																	Narrative types of purpose and meaning of emotional distress	1. Psychiatric Oppression	Narrator feels abused, mistreated, coerced or denied human rights by mental health professionals; by a diagnosis or label; by a hospital or institution; or by treatments. Through their narratives, narrators strive to regain their narrative voices after the right to narrate their own stories was taken away by the psychiatric establishment. Narrators seek to protest abuse, raise social awareness an…
																		2. Psychiatric Empowerment	Narrator has generally positive feelings about mental health professionals and treatment. May advocate for the type of treatment effective in their recovery. May feel empowered by a diagnosis because they can better educate themselves about potential causes and treatment options. May feel that their treatment was their salvation. May use narrative to inspire, encourage and give hope to others. Ac…
																		3. Healing narratives	Writing is itself a therapeutic part of the healing process. Through the process of healing, narrator often expresses a sense of deeper understanding of what is most important in life. Narrative has a sense of resolution, often facilitated by the writing itself.
3	Adame, A.L. and Knudson, R.M., (2007). Beyond the counter-narrative: Exploring alternative narratives of recovery from the psychiatric survivor movement. Narrative Inquiry, 17(2), pp.157-178.	Academic journal	USA	USA Western MA Eastern OH	Psychology	Qualitative	Semi-structured interviews	Interpretive interactionism	New	Audio	None	4 (same dataset as #1)	No further information	Psychiatric survivors	Narratives of healing	No definition given	Narrative positioning	1. Traditional stories	Narratives that replicate some major themes of existing recovery literature: recovery as ongoing process; recovery from the mental health system; and surviving trauma (experienced both prior to and as a result of narrator's time in a psychiatric institution). Linked with the medical model of clinical recovery.	Low
																		2. Counter-narratives	Narratives of protest in opposition to the medical model's description and treatment of psychopathology, rejecting or reframing traditionally held beliefs (e.g. the "myth of incurability") and recovering from the mental health system through recovering voice and agency.
																		3. Alternative narratives	Narratives which do not engage with the traditional narrative. Less about recovery medically or psychologically, more about living a good life. Often leads people to start/join survivor communities in order to share stories and pass on wisdom/knowledge.
4	Adame, A.L. and Knudson, R.M., (2008). Recovery and the good life: How psychiatric survivors are revisioning the healing process. Journal of Humanistic Psychology, 48(2), pp.142-164.	Academic journal	USA	USA Western MA Eastern OH	Psychology	Qualitative	Semi-structured interviews	Interpretive interactionism	New	Audio	None	4 (same dataset as #1)	No further information	Psychiatric survivors	Stories of recovery	No definition given	Narrative positioning	Alternative/good life narratives	Focuses on the "good life" narratives in Adame (2006). Survivors’ narratives less of a personal recovery narrative and more of an alternative narrative about living a "good life". Connects personal stories of healing with a commitment to political activism, social justice and spiritual connectedness.	Low
5	Alisic, E., Krishna, R.N., Robbins, M.L. and Mehl, M.R. (2016). A comparison of parent and child narratives of children’s recovery from trauma. Journal of Language and Social Psychology 35(2), pp.224-235.	Academic journal	Australia Netherlands India USA	Netherlands Utrecht	Not identified	Quantitative	Quantitative textual analysis of semi-structured interviews	Analyses of 2 LIWC categories: word count & cognitive mechanisms	New	Audio	None	25	15M 10F Aged 8-12	PTSD	Trauma recovery narratives	No definition given	Length	Elaboration	No. of words in narrative	Moderate
																	Linguistic categories	Mental state language	Proportions of words relating to cognitive processes and emotions (anxiety, anger, sadness & optimism)
6	Anderson, B.A., 2010. Telling stories: personal narrative as a construction of recovery processes following psychosis: & clinical research portfolio (Doctoral dissertation, University of Glasgow).	Doctoral thesis	UK	Scotland Glasgow	Psychology	Qualitative	Semi-structured interviews	Social-constructionist grounded theory Narrative analysis	New	Audio	None	9	5M 4F 25 - 67	Psychosis	Personal narratives	No definition given	Genres	1. Escape The strong conqueror	Narratives focusing on the physical/psychological distancing of self from perceived source of threat, assuming forms such as paranoia or stigma. Relationships with others perceived as persecutory/ condemnatory. Defensive tones of suspiciousness and lack of trust. Details of strategies used to protect self from others. Limited reflectiveness. Narrators presented as strong, capable protagonists, wi…	n/a
																		2. Endurance/acceptance The scarred survivor	Narratives including both positive achievements and struggles. Impacts of psychosis are acknowledged and attempts made to adapt to integrate the experience. Narrators presented as active agents for change in own stories. Relationships depicted as sources of support without absolute dependency. Goals are presented alongside plans for achieving them. Narratives are open and discursive, with high le…
																		3. Exploration/discovery The enlightened explorer	Narratives portraying psychosis as a learning experience, with narrators gaining insight into experiences and a greater understanding of themselves; intrepid travellers into unchartered territories. Stance of curiosity, open-ness to experience and emphasis on the positive impacts of psychosis. Personal growth and enlightenment about themselves, others and their experiences. Sense of psychological…
7	Anderson, K. and Hiersteiner, C., (2007). Listening to the stories of adults in treatment who were sexually abused as children. Families in Society: The Journal of Contemporary Social Services, 88(4), pp.637-644.	Academic journal	USA	USA Midwestern metropolitan area	Social work	Qualitative	Open-ended group interviews	Holistic-form analysis Categorical-content and constant comparative	New	Audio	None	27	25F 2M 25-68 25 White; 1 African-American; 1 Native American & White	Survivors of sexual abuse	Healing and recovery stories	No definition given	Trajectories	1. Spiralling towards health	Evolution from darkness to light; a journey that advances towards health & recovery.	Moderate
																		2. Not named	Lengthy, progressive and regressive courses of action. Challenges the progressive trajectory spiralling forward to health; the "happily ever after" ending.
																	Themes	Turning points	Points when participants resisted being defined by a dominant discourse and took over the authorship of their own stories
8	Banyard, V.L. and Williams, L.M., (2007). Women's voices on recovery: A multi-method study of the complexity of recovery from child sexual abuse. Child abuse & neglect, 31(3), pp.275-290.	Academic journal	USA	USA	Psychology	Mixed methods	Quantitative structured interview (longitudinal). Measures of resilience, mental health symptoms and additional trauma exposure. Qualitative open-ended interviews.	Grounded theory	New	Audio	None	21	21F	Survivors of sexual abuse	Women's words on recovery	No definition given	Turning points	Turning points	Segments of text where narrators describe large shifts or changes in how they were leading their lives. Often more than one. Only used here in context of changes relating to improvement i.e. up-turns.	High
9	Barnett, H. & Lapsley, H. (2006). Journeys of despair, journeys of hope. Wellington, Mental Health Commission.	Report	New Zealand	New Zealand	Not identified	Qualitative	Unstructured interviews	Narrative and thematic analysis	New	Audio	None	40	20F 20M 18-29 17 Pakeha or New Zealanders, 14 Maori, 7 Pacific, 2 Asian.	Psychosis spectrum including schizophrenia and bipolar illnesses (26), affective, anxiety, “personality”, eating or posttraumatic stress disorders.	Recovery narratives	No definition given	Narrative stages	Not named	Six stages identified: (1) life before the mental health crisis, including childhood history; (2) going downhill; (3) seeking help while going downhill; (4) the mental health crisis; (5) contact with mental health services; (6) recovery and reflections.	n/a
																	"Recovery talk" groups	1. Surviving day to day	Narrator is having difficulty in moving towards realizing their hopes.
																		2. Moving forward	Narrator is moving on recovery, and taking steps to achieve their more immediate goals, but who are still relatively close to the disruptions of a mental health crisis
																		3. Living well	Narrator is “living well" in the presence or absence of mental illness and fully engaged in the recovery process.
10	Beiza, G., Capella, C., Dussert, D., Rodríguez, L., Águila, D., Gutiérrez, C. and Lama, X., 2015. Institutionalized adolescents in therapy: Narratives of psychotherapy and healing from sexual abuse. Research in Psychotherapy: Psychopathology, Process and Outcome, 18(2).	Academic journal	Chile	Chile	Psychology	Qualitative	In-depth interviews	Narrative analysis	New	Audio	None	5	4F 1M 13-17	Survivors of sexual abuse	Narratives of psychotherapy and healing	No definition given	Narrative positions	1. Incipient healing	An initial stage that has not been completed but presents advancement. Marked by difficulties in resignifying a traumatic experience and integrating it into the life cycle. Associated with the negative consequences of the experience.	Moderate
																		2. Healing	Narrators at a stage of perceiving sexual aggression as something which can be overcome. Narrator establishes possibility of giving new meaning to experience of abuse and integrating it into the life story. Involves strengthening personal resources and anticipating a future where abuse experiences are an important but not central part of one's history.
																	Turning points	Turning points	Critical life events, both positive or negative, which lead to changes in one’s lifespan.
11	Bluffield, S., (2006). 'Hopeful but fragile futures': recovery narratives in early psychosis (Doctoral dissertation, University of East Anglia).	Doctoral thesis	UK	UK East Anglia	Psychology	Qualitative	Semi-structured interviews	Narrative inquiry	New	Audio	Respondent validation	7	4M 3F 18-30	Psychosis	Recovery narratives	No definition given	Typologies of story patterns	1. Stories of growth	Equated with "quest" or growth narratives - similar to "enlightenment" stories. Some positive as well as negative aspects of experience; a catalyst for personal growth/new meanings. Clear turning points where insights were gained as result of psychotic experiences and recovery processes, leading to new understandings of self and perspectives on past or new outlooks on life. Equated with integrati…	n/a
																		2. Stories of survival	Equated with "escape" narratives. Characterised by use of imagery of entrapment, resistance and a fight for survival. Escape not only from psychiatric oppression but also from stigma of having a psychiatric illness. Equated with less adaptive integration.
																		3. Stories of salvage	Equated with "acceptance" narratives. Characterised by loss and resignation. Narrator is salvaged rather than restored; may have overcome many challenges yet positions self as remaining somehow deficient, changed for the worse. No new perspectives from experiences. No clear turning points in stories. Recovery depicted as continually struggling to overcome losses. Told less often in the research l…
																	Turning points	Turning points	Significant transitions, disruptions to a trajectory or turns in narrative accounts. Shifts in meaning, purpose or direction of a life and the associated changes in perceived identity. Reflected a process of undoing negative appraisals by working through loss, separating self and illness, escaping coercion, finding ways to cope with symptoms and developing a positive identity. More or less clear …
12	Brawn, P., Combes, H. and Ellis, N. (2015). Football narratives: recovery and mental health. Journal of New Writing in Health and Social Care, 2 (1 )	Academic journal	UK	England North West	Psychology	Qualitative	Semi-structured "episodic" interviews	Narrative inquiry	New	Audio	None	7	7M 25-63	Mild to severe mental health difficulties (inc. schizophrenia, bipolar disorder and depression)	Football narratives	No definition given	Major theme/plot	Stories of adventure (improvement in wellbeing and personal identity through football).	Adventure an important resource for the construction of satisfying life stories (see Scheibe, 1986). Positioned as alternative narratives which set people apart from dominant illness types presented by Frank (1995) & Kirkpatrick (2008).	Low
																	Sub-themes	1. Sporting histories	How and why narrators got involved with the activity initially, and what stopped them.
																		2. Problem stories
																		3. Getting involved	Being given an opportunity to get back involved, usually through invitation from a key character.
																		4. Personal benefits	Improvements in psychological and physical health and well-being. Escape or distraction from current problems.
																		5. Community-Unity	Social support, friendships and a shared understanding of one other's difficulties. Gaining a sense of belonging.
																		6. Connection	How people feel connected to society, identities and wider community resources. Reducing social isolation.
																		7. Staying involved	The activity (fun, helpful and a self-determined choice) being vital to ongoing wellbeing.
13	Brown, Wendy. and Kandirikirira, Niki (2007). Recovering mental health in Scotland. Report on narrative investigation of mental health recovery. Glasgow, Scottish Recovery Network.	Report	UK	Scotland	Not identified	Qualitative	Telephone interview Intensive narrative interview	Thematic analysis	New	Audio	Respondent validation	67	35F 32M 28-70 56 Scottish, 3 English, 2 Irish, 1 Welsh, 5 "other nationalities".	Long-term mental health problems (including depression, anxiety, mania, personality disorder, psychosis)	Recovery narratives	No definition given	Shape of narratives	Progression	The shape of the narratives indicate progression. They hint at life before illness, during illness and then reveal recovery and hope for a better future. People identified glimpses of recovery that occurred throughout their ill health and the critical incidents that eventually led to a change in perception and a realisation that recovery is possible. Narratives also show that recovery is not a pr…	n/a
																	Turning points	Turning points	Defined as points at which the opportunity to begin a recovery journey can present itself. Events, people or sets of circumstances that marked turning points include: recognising how far narrator has travelled from lowest point; witnessing others (role models) in recovery; getting a diagnosis; finding medication that worked; befriending someone who believed in them; acting to rectify turbulent fi…
14	Buhagiar, Jonathan Paul Marek (2013) Psychiatric survivors and narratives of activism. (Professional doctorate thesis, University of East London).	Doctoral thesis	UK	UK	Psychology	Qualitative	Open-ended interviews	Narrative analysis	New	Audio	None	9	5F 4M 30s - 60s 8 white British, 1 "mixed background"	Psychiatric survivors	Narratives of activism	No definition given	Typologies of narrative genres	Narratives of activism	Progressive narratives towards a more "desirable self" (Riessman). Lack of reference [within the narratives] to the concept of recovery. Concludes Adame & Knudson's "good" life narrative type is a useful alternative - "less to do with personal growth and transformation, more with social activism and advocacy work".	n/a
15	Carless, D. and Douglas, K. (2008). Narrative, identity and mental health: How men with serious mental illness re-story their lives through sport and exercise. Psychology of sport and exercise, 9(5), pp.576-594.	Academic journal	UK	UK	Not identified	Qualitative	Participant observation Semi-structured interviews	Narrative analysis Categorical-content analysis (Lieblich et al) & story analyst (Smith & Sparkes 2006)	New	Audio	None	11	11M	Serious mental illness	"Stories of participants’ sport and exercise experiences	No definition given	Narrative types	1. Action narratives	Narratives about going places and doing stuff. Incorporates embodied experience, relating to some form of a physical process, bodily movement or keeping busy. Differs markedly from dominant narrative of SMI which often revolves around inactivity or withdrawing from life.	High
																		2. Achievement narratives	Narratives about accomplishment, doing something well or being successful, through effort, skill or courage.
																		3. Relationship narratives	Relationship narratives of shared experiences combined with interaction - opportunities to talk about those experiences.
16	Carless, D., (2008). Narrative, identity, and recovery from serious mental illness: A life history of a runner. Qualitative research in psychology, 5(4), pp.233-248.	Academic journal	UK	UK	Not identified	Qualitative	Analysis of medical records Participant observation Focus group & interviews with mental health professionals 2 in-depth interviews with participant and 1 focus group with participant & 2 staff.	Content analysis Narrative analysis	New	Audio	None	1	1M 36	Serious mental illness	Life history narrative	No definition given	Narrative types	1. Counter-narratives	Predominantly positive stories of progress toward recovery, which challenge the dominant narrative (i.e. Frank's (1995) definition of medical narrative of illness with focus on tests and their interpretations, and treatments and their possible outcomes).	Moderate
17	Cohen, B. M. (2008). Mental health user narratives: New perspectives on illness and recovery. Springer.	Book	Germany	UK	Sociology	Qualitative	Unstructured interviews	Narrative analysis (structural and content)	New	Audio	None	49	25M 24F 35 White, 14 BME	Severe mental illness	User narratives	No definition given	Narrative types	1. Getting by	Narrators usually attempting some conscious effort to ‘get well’ and ‘not be poorly’. There are, however, barriers and issues to face that mean this will take time and further support, or recognition and facilitation of certain conditions. The majority of the narratives fall into this category.	n/a
																		2. Well	Narrators see the period of distress/illness in the past. Whether they have a perceived explanation for what happened to them (or what was done to them) or not, the events of being ill or being under psychiatric care are already behind them. The crisis was a ‘freak occurrence’ in their lives and has little meaning for them now. This group is more likely to talk of the future and of other factors …
																	Use of metaphorical language	"Ill" & "healthy" metaphors	Illness metaphors as a deep descent of the self, while being healthy was represented by the main road to which one must return. Suggests further evidence of the domination of the professional narrative over the personal narrative, or as an attempt by narrators to visualize/create meaning for a period of ‘illness’ (Herzlich and Pierret 1986). If a narrator uses metaphors such as ‘spiralling out of…
18	de Jager, A., Rhodes, P., Beavan, V., Holmes, D., McCabe, K., Thomas, N., McCarthy-Jones, S., Lampshire, D. and Hayward, M. (2016). Investigating the lived experience of recovery in people who hear voices. Qualitative health research, 26(10), pp.1409-1423.	Academic journal	Australia NZ UK	Australia	Psychology	Mixed methods	Self-report measures Diagnostic interviews Semi-structured interviews	Narrative analysis	New	Audio	None	11	7F 4M 10 white, 1 Asian Mean age = 47	Voice-hearing Schizophrenia	Narratives of recovery over time	No definition given	Recovery typologies	1. Turning toward/empowerment narratives	Characterised by a tendency to face problems, active engagement with voices and curiosity about what the experience meant. Narrators describe an essential transformation of self as a result of becoming unwell. Characterised by a shift in response to voices going well beyond distraction or disengagement, integrating even very challenging voices into their lives. Voices become characters in their o…	High
																		2.Turning away/protective hibernation narratives	Narratives in which narrators reach a point of despair/become fatigued by ongoing difficulties and respond by battening down the hatches to weather the storm. Narrators survived and generally noticed a turning point after being prescribed effective medication. Sparser stories with less detailed information. Narrators appeared unused to telling their stories. More accepting of a medical model expl…
19	Eli, K., (2016). ‘The body remembers’: narrating embodied reconciliations of eating disorder and recovery. Anthropology & medicine, 23(1), pp.71-85.	Academic journal	UK	Israel	Anthropology	Qualitative	Semi-structured interviews	Phenomenological and discursive analysis	New	Audio	None	5	5F 29-36	Eating disorders	Narratives of illness and recovery	No definition given	Framings of recovery	1. Resolute narratives	Narratives that split past and present selves.	Low
																		2. Embodied reconciliation narratives	Narratives allowing for (solvable) ambiguities and embodied continuities between disorder and recovery.
20	Elran-Barak, Roni; Latzer, Yael; Buchbinder, Eli; Zubery, Eynat, "The Road to Liberation: Metaphors and Narratives of Illness of Women recovered from Bulimia Nervosa" in Stein, D. and Latzer, Y (2012). Treatment and recovery of eating disorders. Nova Science Publishers.	Book chapter	Israel	Israel Raanana	Social Welfare & Health Sciences	Qualitative	Semi-structured interviews	Content analysis of surface (text) and deep structure (subtext)	New	Audio	None	12	12F 20-53 12 Jewish, Hebrew speaking	Bulimia Nervosa	Recovery stories	No definition given	Archetypal protagonists (all three transformed during move from illness to recovery, with metaphors used to characterise protagonists at beginning being exactly the opposite at the end).	1. The Self	The image of the narrator. From chaos, void and discomfort to relaxation and peace.	n/a
																		2. The Bulimia	The illness. From being controlled to having control.
																		3. The Environment	The outer worlds, such as therapists, family and friends. From disconnection and loneliness to partnership and belonging.
																	Use of metaphorical language	1. Illness metaphors	Illness and recovery perceived as two polar opposites, apparent through metaphors used. Linked to object relations theory & use of splitting mechanism. Illness metaphors of disconnection and alienation: chaos, lack of control, loneliness, suffering.
																		2. Recovery metaphors	Recovery metaphors of connection, bonding and integration: regaining control of life, partnership with others, victory in fight against BN.
21	Garrett, C. J. (1997). Recovery from anorexia nervosa: A sociological perspective. International Journal of Eating Disorders, 21(3), 261-272.	Academic journal	Australia	Australia	Sociology	Qualitative	Semi-structured interviews	Critical phenomenology	New	Audio	None	32	No further information	Anorexia	Recovery stories	No definition given	Narrative types	A quest for meaning	Participants' stories contained "echoes of archetypal myths about death and rebirth, initiation, salvation, and self-transformation".	Low
																	Narrative sequence	Not named	From non-recovery through a recovering period (however brief) to a conviction that one is recovered, although the transformations of recovery continue even after this conviction has been established. Stories were of overcoming and transformation, not into static perfection, but of continuing spiritual search.
22	Georgaca, E. and Zissi, A.(2017). Biographical trajectories of people struggling with severe distress: Mapping the social determinants of recovery in psychosis. Annual Review of Critical Psychology, 13, pp.1-20.	Academic journal	Greece	Greece Thessaloniki & Athens	Psychology	Qualitative	Biographical interviews	Analytical tables Chronologies Structural textual analysis Micro-analysis Hermeneutic reconstruction	New	Audio	None	12	23-49	Psychotic experiences	Biographical narratives	No definition given	Biographical trajectories of recovery	Users/consumers	Narrators seek to make sense of and manage their distressing experiences in collaboration with mental health professionals and services. Inward looking, seeking a psychological understanding of states of mind.	Low
																		Survivors	Narrators establish an identity through a negative dialectic with the biomedical model and psychiatric practices. They challenge the dominant understandings/practices regarding their distress that were imposed on them. Outward-looking, oriented towards recuperating a "normal" identity from imposition of label of mental patient. Describe a process of recovery not so much from severe distress as fr…
23	Grant, A., Leigh‐Phippard, H. and Short, N.P. (2015). Re‐storying narrative identity: a dialogical study of mental health recovery and survival. Journal of psychiatric and mental health nursing, 22(4), pp.278-286.	Academic journal	UK	UK	Nursing	Qualitative	Auto-ethnography	Creative, non-fiction storytelling	New	Written	Co-authors	2	1M 1F	People in recovery-survival	Narrative re-storying	No definition given	Typology	1. Trajectory	(1) Narrative disruption (2) narrative repair and (3) narrative restorying.	Moderate
																	Positions	1. Transgressive/resistance	Accounts which generate possibilities for transgressive and resistance discursive positions (Chaudhry 2009), contributing new narrative templates for people to use as resources for re-storying their lives. Contrasted with "master narratives", discourses that contain the constant potential to be oppressive.
24	Grinter, D.J., (2012). Non-engagement in psychosis: a narrative analysis of service-users’ experiences of relationships with mental health services (Doctoral dissertation, University of Glasgow).	Doctoral thesis	UK	Scotland	Psychology	Qualitative	Semi-structured interviews	Narrative analysis Dialogical self theory	New	Audio	None	11	9M 2F 30-56	Schizophrenia	Narratives of recovery	No definition given	Self-positions	1. Defiant	Voices: offended, insulted, resentment Tone: aggressive, energetic, angry, derogatory, defiant	n/a
																		2. Subordinate	Voices: sorrow, passive, bewildered Tone: meek, mournful, fearful, acquiescent
																		3. Reflective-Conciliatory	Voices: philanthropy, acceptance, empowered Tone: calm, positive
25	Hall, J.M., (2011). Narrative methods in a study of trauma recovery. Qualitative Health Research, 21(1), pp.3-13	Academic journal	USA	USA	Nursing	Qualitative	Open-ended interviews. Up to 3 interviews with each participant	Narrative analysis	New	Audio	None	44	44F 21-79 71% White; 24% African American; 5% Hispanic	Childhood maltreatment	Trauma recovery accounts	Trauma recovery accounts are health narratives demonstrating successes as well as struggles.	Narrative motifs	1. Struggling successfully	Narrators present as agentic, determined and unwavering; having overcome difficulties. Social worlds are seen as safe places, narrators are currently able to protect themselves and children from abuse, and have formed enduring, supportive, egalitarian relationships. Still struggling, but towards progressively greater success.	Moderate
																		2. Struggling daily	Daily struggling with trauma aftereffects in what was perceived as a dangerous world. Accounts characterised by vulnerability and relatively small social networks. Continuing negative interaction with family of origin. Unable to change negative dynamics and avoid social pain.
																	Turning points	Turning points	A point in the narrative trajectory, after which immediately subsequent events may be negative or positive
26	Harvey, M.R., (2000). In the aftermath of sexual abuse: Making and remaking meaning in narratives of trauma and recovery. Narrative Inquiry, 10(2), pp.291-311.	Academic journal	USA	USA MA	Psychiatry	Qualitative	Unstructured narratives	Narrative analysis	New	Audio	None	3	3F	Survivors of sexual abuse	Narratives of trauma and recovery	No definition given	Turning points	Turning points	Points in a narrative which open possibilities for sexual abuse survivors to restory their experiences, by appropriating, modifying and resisting cultural forms of emplotment, and arrive at new understandings that support their efforts to confront and deal with past traumas, and move on with their lives.	Low
27	Howard, J., (2006). Expecting and accepting: The temporal ambiguity of recovery identities. Social Psychology Quarterly, 69(4), pp.307-324.	Academic journal	USA	USA	Sociology	Qualitative	Telephone & in-person interviews	Grounded theory	New	Audio	None	29	26F 3M 20-69	Range of "emotional disorder" labels	Recovery narratives	No definition given	Trajectories of "delabellers": individuals who have disidentified with their disorder labels	1. Expecting trajectory	A progress narrative, depicting ascending improvement over time. The disorder label has been a useful tool, but finite, adjectival ("I am depressed"/"anorexic behaviour").	Low
																		2. Accepting trajectory	Orientation towards the future as an infinite, horizontal trajectory. The disorder label as an essential identity, using nouns ("I am a depressive"/ "I am anorexic").
28	LaMarre, A., (2014). Storying “Recovery”: Exploring the Narratives of Young Women in Eating Disorder Recovery(Doctoral dissertation, University of Guelph).	Doctoral thesis	Canada	Canada Southern Ontario	Family relations and human development	Qualitative	Narrative semi-structured interviews 3-day digital storytelling workshop	Narrative analysis	New	Audio Video	Co-production of digital stories	10	26-66	Eating disorders	Recovery stories	No definition given	Dominant and subjugated recovery discourses around eating disorders	1. Invulnerable recovery	Require individuals labelled as recovered to be invulnerable; that they will always remain in recovery. Not allowed to struggle.	n/a
																		2. Ongoing recovery	Narratives of ongoing recovery running counter to "redemption" narratives of full, "invulnerable" recovery. Conceptualises recovery as a process, "living their recovery every day". Endings which do not wrap up journeys into a final product.
29	Lapsley, H., Nikora, L.W. and Black, R.M., 2002. " Kia Mauri Tau!" Narratives of recovery from disabling mental health problems. Mental Health Commission.	Report	New Zealand	New Zealand	Psychology	Qualitative	Unstructured interviews	Structural analysis	New	Audio	Respondent validation	40	21F 19M 21 Maori, 19 non-Maori	Mental health problems	Recovery narratives	No definition given	Sequence/plot	8 stages Turning point	(1) Origins, (2) Onset, (3) the Experience of mental ill health, (4) consequences, (5) glimpses of recovery, (6) turning point, (7) the road to recovery & (8) life afterwards. Turning points established a direction for recovery, rather than making everything better right away. Turning point sequences are described as the dramatic moments of narratives. Occasionally more than one, but usually just…	n/a
30	Manley, D.S., 2015. What helps and what hinders recovery: narratives of service users and practitioners about dual diagnosis (co-existing mental health and substance misuse problems) (Doctoral dissertation, University of Nottingham).	Doctoral thesis	UK	England Nottingham	Nursing	Qualitative	Narrative interviews	Critical Narrative Analysis framework	New	Audio	None	10	No further information	Dual diagnosis (mental ill health & substance use)	Recovery stories	No definition given	Stages of Critical Narrative Analysis	Grand narrative	The over-arching theme of the narrative: applies Frank's illness narrative types of restitution, chaos and quest to recovery narratives.	n/a
																		Narrative tone	None given. Examples were: tragic, passive, grateful, critical, anxious, confident,
																		Rhetorical function	None given, Examples were: sarcastic, argumentative
31	Matusek, J.A. and Knudson, R.M., 2009. Rethinking recovery from eating disorders: Spiritual and political dimensions. Qualitative Health Research, 19(5), pp.697-707.	Academic journal	USA	USA	Psychology	Qualitative	Semi-structured interviews	Co-creation of performance texts	new	Written	Co-construction of performance texts	3	3F 24-57	Eating disorders	Recovery stories	No definition given	Narrative positioning	1. Divergent stories	Nonlinear & fluctuating recoveries/narratives that consist of much more than stopping the restricting, binging, and purging behaviours. Not a static state. Divergent from the master narrative of recovery i.e. seeking psychological, nutritional, and medical treatment for a disease of the mind and body. Recovery as an all-encompassing change in lifestyle in developing a greater, different, or revis…	Low
32	McCarthy, C., (2014). Social anxiety: personal narratives on journeys to recovery (Doctoral dissertation, University of East London).	Doctoral thesis	UK	UK	Counselling Psychology	Qualitative	Face-to-face and telephone interviews	Narrative analysis	New	Audio	Respondent validation	8	5F 3M 6 White; 1 Black British; 1 British Asian	Social anxiety	Recovery narratives	No definition given	Narrative positioning	Uses existing framework	Uses Adame & Knudson's positioning types of master, counter & alternative narratives	n/a
																	Narrative types	Uses existing framework	Uses Frank's (1995) types of restitution, chaos and quest. Notes that narratives rarely drew on a single narrative genre.
33	Moulding, N.T., (2016). Gendered intersubjectivities in narratives of recovery from an eating disorder. Affilia, 31(1), pp.70-83.	Academic journal	Australia	Australia	Psychology, social work and social policy	Qualitative	Unstructured interviews	Narrative analysis	New	Audio	None	14	14F 19-49	Eating disorders	Narratives of recovery	No definition given	Themes	Turning points to recovery	Turning points were presented as realizing that others couldn’t help them, or meaningful connections and a new-found sense of belonging were portrayed as catalysts to start eating. In most cases, this centred around narrator's realization that the eating disorder was not serving them.	Low
																	Forms	Humanistic quests	Personal and heroic. Framed around themes of self-discovery, self-care and agency. Posits recovery as a journey to self.
34	Nurser, K.P., Rushworth, I., Shakespeare, T. and Williams, D. (2018). Personal storytelling in mental health recovery. Mental Health Review Journal, 23(1), pp.25-36.	Academic journal	UK	England East Anglia	Psychology	Qualitative	Semi-structured interview	Interpretative Phenomenological Analysis (IPA)	New	Audio	None	8	4M 4F 29-71 7 White British, 1 British Asian	Recognised mental health difficulty - received support from secondary mental health services	Recovery narratives	No definition given	Narrative trajectory	"Telling My Story": a personal storytelling intervention	Acknowledges the effect on personal structuring of recovery narratives of the "narrative demands" of a course, which facilitated inclusion of (1) expression of (potentially) previously hidden suffering (2) logical organising of experience allowing for new perspectives & (3) inclusion of hopeful and/or triumphant elements in order to inspire others. .	High
																	Narrative types	Dominant recovery narrative	A potential by-product of the "mainstreaming" of recovery, which could result in narrators feeling coerced into conforming to "the dominant recovery narrative" i.e. "what a recovery story should look like".
35	O'Brien, Kate (2014) Art-making as a resource for the emergence of alternative personal and recovery narratives for people with an experience of psychosis. (Doctoral dissertation, Canterbury Christ Church University).	Doctoral thesis	UK	England London	Psychology	Qualitative	Art-based intervention Unstructured interviews	Narrative analysis Visual-methods analysis	New	Visual Audio	None	7	4M 3F Late teens - mid-50s British, Pakistani, Indian, African and South-East Asian.	Psychosis	Recovery narratives	No definition given	Turning points	Turning points	Transition points/modifiers from dominant/ stigmatising narrative to personal/positive stories	n/a
																	Genres (Uses Crossley's (2000) illness types)	1. Normalising	Focus on wanting to minimise the impact of illness/difficulty. Planning for the future seen as a way of defending against the reality of illness/difficulty and mortality. Focus away from reflecting on experience and towards ‘doing things’ and ‘keeping busy’. Temporal position of “living in the future” (Crossley 2000 p. 147)
																		2. Conversion/growth	Focus on developing understanding and management of illness/difficulty and emotional experience. Conversion of experience into something new, not repeating past patterns. Temporal position of “living with a philosophy of the present” (Crossley 2000 p.143) acknowledging and appreciating being in the present moment.
																		3. Loss	Focus on current limitations and sense of being overwhelmed; rumination on what life used to be like and an inability to project into the future/live with hopes and aspirations. Future viewed as out of narrator's control; they are powerless, with illness or difficulty dominant in life. Temporal position of “living in the empty present” (Crossley 2000 p. 151).
36	Phare, J. (2003). Narratives of people's everyday occupational lives following long term psychiatric hospitalisation (Doctoral dissertation, Auckland University of Technology).	Doctoral thesis	New Zealand	New Zealand Australia Eastern Europe	Health Science	Qualitative	Semi-structured interviews	Narrative analysis	New	Audio	Respondent validation	8	5M 3F 35-66 4 NZ, 2 "part Maori", 1 Australian, 1 East European	Long-term psychiatric hospitalisation	Stories of everyday occupational lives	No definition given	Narrative plots	Restitution/stability narrative	Combines Frank's (1995) restitution plot and Gergen & Gergen's (1986) stability narrative (no expectations of progressing towards goals for a different life in the future) for "taking one day at a time" stories.	n/a
																		Quest/progressive narrative	Combines Frank's quest narratives with Gergen & Gergen's progressive narratives for "moving from bad experiences in the past to better ones in the future" narratives.
																	Protagonists	Heroes and supporting cast	Narrators are presented as the heroes of the story - "the major players, whose stories form the plots". 6 elements presented as the supporting cast - people or issues acting as supporters or villains in the heroic struggles of the central characters : the illness, psychiatric medication, mental health workers and agencies, family, friends and community.
37	Ridgway, P. (2001). Restorying psychiatric disability: learning from first person recovery narratives. Psychiatric rehabilitation journal, 24(4), 335.	Academic journal	USA	USA	Social welfare	Qualitative	Document analysis of published topical autobiographies	Constant comparative and narrative data analytic methodologies	Pre-existing narratives	Written	None	4	4F	Psychiatric disability	Recovery narratives "Early or seminal accounts"	No definition given	Core narratives	Ongoing journey	One common core narrative of an ongoing journey, in opposition to a decline narrative, summed up as: "I am a unique individual, struggling with a psychiatric disorder, and through my attitudes and daily actions, with the help of caring others, I can and have reclaimed a meaningful life. I tell the story of my ongoing journey o f recovery so that others may recover as well".	Low
38	Shohet, M. (2007). Narrating Anorexia: "full" and" struggling" genres of recovery. Ethos, 35(3), pp.344-382.	Academic journal	USA	USA East Coast	Anthropology	Mixed methods	Semi-structured interviews Quantitative textual analysis	Grounded theory	New	Audio	None	3 (sub-set of paper #33)	3F 19-29 Middle-class Euro-American	Anorexia	Illness and recovery narratives	No definition given	Genres of narrative practice	1. "Full recovery"	Resemble narratives that favour "coherence". Cast in terms of "empowerment", characterised by high degrees of epistemic certainty, causal and temporal linearity and affiliation with a clinical master narrative. Relatively sharp break between past and present selves. A coherent empowerment narrative with clear beginnings, turning points, and felicitous, institutionally-condoned endings.	Low
																		2. "Struggling recovery"	Resemble narratives that favour "authenticity". Characterised by lack of consistent epistemic certainty and ambivalent, shifting stances toward clinical typifications and master narratives of the disorder. Porous boundaries between past and present selves. Ambivalent about possibilities of full recovery. Protagonists question received wisdom and envision self-starvation as both good and bad.
																	Dimensions	1. Certainty	Strong cognitive verbs (realise, know)
																		2. Affiliation with institutional narratives	Weak cognitive verbs (guess, think)
																			Hedges and mitigations (but, almost, just, sort of)
																		3. Past-Present	Continuity adverbs (always, still, whenever)
																		4. Linearity/experientiality	Progressive tense verbs
																			Experiential nouns and verbs (feel-conjugations)
																			Direct reported speech and thoughts
																			Subjective constructions (maybe, if)
39	Shohet, M., (2017). Beyond the clinic? Eluding a medical diagnosis of anorexia through narrative. Transcultural psychiatry, p.1363461517722467.	Academic journal	USA	USA East Coast	Anthropology	Qualitative	Semi-structured interviews	Grounded theory (originally) Subsequently discourse and narrative analysis	New	Audio	None	8	8F 19-29 6 Euro-American, 1 Asian-American, 1 Black Caribbean	Eating disorders	Narratives of anorexic experience	No definition given	Narrative genres	1. Full recovery	Coherent "empowerment" stories with clear beginnings, turning points and felicitous, institutionally-condoned endings. Clear temporal disjuncture between past and present selves. Narrators active agents in own story. Speak with assertive confidence.	Low
																		2. Struggling to recover	Narratives with equivocal protagonists who question received wisdom and ponder past and hypothetical life paths. "Sideshadowing accounts", susceptible to multiple, at times contradictory perspectives e.g. self-starvation as both moral and reprehensible. Cyclical life course where anorexia recurs and permanent recovery is eluded. Porous boundaries between past and present selves.
																		3. Eluding a diagnosis	Never-diagnosed self-starvers. Narrator frames self as an acting, knowing subject and minimises the role of disorder in life - leading to clinicians understanding and classifying the narrator as not in need of care.
40	Stott, A. and Priest, H. (2017). Narratives of recovery in people with coexisting mental health and alcohol misuse difficulties. Advances in Dual Diagnosis, (just-accepted), pp.00-00.	Academic journal	UK	England	Psychology	Qualitative	Unstructured interviews	Narrative analysis	New	Audio	None	10	6M 4F 30-69 9 White British, 1 Black British	Coexisting mental health and alcohol misuse difficulties (depression, BPD, PTSD & anxiety)	Narratives of recovery	No definition given	Narrative structure	Narrative of transformation	Shared three-part structure: (1) traumatic past (2) an episode of change (3) ongoing recovery phase. Narratives of greater transformation tended to have a clearer structure, with a more defined episode of change. Contrasts this linear account with the cyclical structure of the transtheoretical model of change (Prochaska & DiClemente, 1986).	Moderate
41	Sullivan, P.W., Starnino, V.R. and Raster, C.G., (2017). In the Eye of the Beholder: Recovery and Personal Narrative. Journal of Psychosocial Rehabilitation and Mental Health, 4(2), pp.221-229.	Academic journal	USA	USA Midwest	Social Work	Qualitative	Semi-structured interviews	Hermeneutic phenomenology	Pre-existing narratives	Audio	Respondent validation	18	12F 6M 20-62 10 White 3 Native American 2 African American 3 Mixed Race	Psychotic disorder (7) bi-polar disorder (6) major depressive disorder (4) dissociative identity disorder (1).	Recovery narratives	No definition given	Narrative themes	1. "Recovery as restitution"	Maps recovery narratives onto Frank's (1995) illness narrative typologies. Restitution narratives predicated on belief that one will return to a healthy state and hopefully pick up life where one left off before becoming ill. Stories highlight the power of modern medicine and the power of the treaters assigned to care. A sense of restoring order to a life momentarily torn asunder. Restitution nar…	Low
																		2. "Recovery in the midst of chaos"	Tales of dealing with nearly insurmountable odds and the grim prospect of never regaining health. Life marked by constant disarray and little predictability. Syntax of stories characterised as "and then and then and then". Any sense of agency is lost. Chaos stories linked here with childhood abuse/other trauma.
																		3. "Recovery as quest"	Stories of looking illness in the eye; the journey ahead driven by abiding belief that something positive can be gained from even the most difficult experience. Quest stories found to be most common in this study.
42	Thomas, S.P. and Hall, J.M., (2008). Life trajectories of female child abuse survivors thriving in adulthood. Qualitative Health Research, 18(2), pp.149-166.	Academic journal	USA	USA	Nursing	Qualitative	Open-ended interviews	Narrative analysis	New	Audio	None	27 (subsample of dataset in paper #21)	27F 29 - 79 21 Euro-American; 4 African America; 2 Latina	Childhood maltreatment	Redemption narratives	No definition given	Narrative types	1. Redemption by counselling/therapy	The upward swing in trajectory of narrative is initiated by entering psychiatric/psychotherapeutic treatment. Therapist is credited for affirmation, steadfast support, and assistance in relinquishing abuse-related guilt and shame.	Moderate
																		2. Redemption by a loving relationship	Resemble counselling/therapy narratives but dominant redemptive figure was a friend, partner, or spouse who became a “rock” or “anchor.”
																		3. Redemption by God	Recovery is solely or partly linked to redemption by God.
																		4. Self-redemption.	Characterized by constant, self-generated effort. Narrator “saves” self, having no adult figure to guide or mentor them. Psychotherapy was not sought or was described as ineffective; likewise, religion/spirituality was nearly absent. Their stories recall the archetypal myth of the hero who travels solo, defeating adversity along the way to wholeness (Campbell, 1949; Henderson, 1974).
																	Narrative structure	Turning points and sequences	Turning points followed by "redemption sequences" or "contamination sequences", with "setbacks" as more minor narrative interruptions than TPs.
																	Trajectories	1. Steady upward progress	A pattern of relatively steady upward progression, once the pivotal redemption sequence occurred. Setbacks occur, but defined as solvable problems and action taken.
																		2. Roller-coaster	A lengthy roller-coaster pattern with many ups and downs before assuming a clear upward directionality toward healing
																		3. Struggling	A struggling pattern, characterised by stagnation or downward progression.
43	Thompson, R. B. (2004). Client use of metaphor in selected recovery narratives. (Doctoral dissertation, Kent State University)	Doctoral thesis	USA	USA Ohio	Counselling Psychology	Qualitative	Open-ended interviews	Thematic analysis	New	Audio	Respondent validation	10	7F 3M 33-61	People experiencing psychological and emotional distress	Recovery narratives	No definition given	Metaphors	1. Recovery metaphors	Metaphors that focused on the past, present or future experience of recovery. In 10 narratives, 238 of 285 metaphors were related to recovery.	n/a
																		2. Distress metaphors	Metaphors that focused on past distress or a future return to the experience of distress. In 10 narratives, 47 of 285 metaphors related to distress.
																	Dimensions of human experience represented in metaphors	Spatial orientation	Focus on aspects of movement and space. Movement images often referred to position, speed, direction and destination. Spatial images related to foundation, position, artistic creation and expansion.
																		Meaning-making	A process facilitating change in cognitive, affective, behavioural and interpersonal experience and response. Engaged in within various contexts and via various mechanisms.
																		Sensory orientation	Including visual, auditory, tactile and visceral images related to size, shape, space, function, location, brightness, colour, visibility, intensity, volume, pitch, timbre, touch, pressure, weight, the animate and the inanimate.
																		Contexts	Metaphors linking recovery to involvement in myriad contexts.
																		Time	Metaphors associating varying increments of time with change - milestone, moderate, minor, immediate and long-term change.
44	Thornhill, H., Clare, L. and May, R. (2004). Escape, enlightenment and endurance: Narratives of recovery from psychosis. Anthropology & Medicine, 11(2), pp.181-199.	Academic journal	UK	UK	Psychology	Qualitative	Unstructured interviews	Narrative analysis	New	Audio	None	15	9F 6M 30-70	Psychosis	Recovery narratives	No definition given	Narrative genres	1. Narratives of escape	Dramatic narratives of escaping from e.g. hospital, unwanted treatments, the imposition of certain beliefs & the imposed identity of a chronic psychiatric patient. Key elements include figuring out the enemy's goals, learning to dissemble, finding points of least resistance and the contribution of luck/chance. Contain imagery of imprisonment or torture to describe experiences within mental health…	Moderate
																		2. Narrative of enlightenment	Also called the quest, conversion or growth narrative. Coming to a gradual understanding of self/psychosis, accompanied by either spiritual insight or political/personal realms. In some narratives, experience of psychosis itself viewed as having positive as well as negative aspects.
																		3. Narratives of endurance	Acceptance of life as a struggle, some positive aspects but acknowledgement of the need to contend with ongoing difficulties. Recovery as process not an "end thing". Similarities with medical narrative of schizophrenia as an ongoing condition which must be managed.
																	Narrative tone	Angry, protesting, educating, thoughtful, resigned, disenfranchised, monotone, disbelieving, shocked.	Tone closely related to genre: e.g. angry/protest in escape stories, educating tone in enlightenment; resigned tone in endurance, with crossover.
45	Vander Kooij, C. (2009) Recovery themes in songs written by adults living with serious mental illnesses/thèmes de rétablissement dans des chansons écrites par des adultes ayant une maladie mentale sévère. Canadian Journal of Music Therapy, 15(1), pp.37-58.	Academic journal	Canada	Canada	Not identified	Qualitative	Open-ended interviews	Hermeneutic phenomenology	New	Audio	Respondent validation	3	2F 1M	Serious mental illness (schizophrenia, major depression, bipolar disorder, and anxiety disorder)	Illness narratives	No definition given	Narrative structure	Journey between health and illness	Health & illness are the two potential destinations of the journey. Journey may move in either direction.	Moderate

## Sheet: Synthesis v.1
Typology framework for mental health recovery narratives
Dimension	Types and subtypes
Genre	Thornhill et al (2004)	Anderson (2010)	Bluffield (2006)	de Jager et al (2016)	Garret (1998)	Grant (2015)	Manley (2015), McCarthy (2014), O'Brien (2014, Sullivan (2017) - using Frank (1995)	Moulding (2016)	O'Brien (2014) - using Crossley	Thomas & Hall (2008)
	Escape	Escape	Survival			Resistance
	Endurance	Endurance/acceptance	Salvage	Turning away/ protective hibernation			Restitution		Normalising
	Enlightenment	Exploration/discovery	Growth	Turning towards/ empowerment	Spiritual quest	Transformational	Quest	Humanistic quest	Conversion/growth	Redemption
		Entrapment
							Chaos
									Loss
						Oppositional
Narrative positioning in relation to clinical narrative	Adame & Knudson (2008) & used by McCarthy (2014)	Buhagier (2013)	Carless (2008)	Matusek (2009)	Nurser (2018)	Brawn (2015)	Carless & Douglas (2008)
	Traditional narratives	Dominant narratives	Dominant narratives	Master narrative	Dominant recovery narrative
	Counter-narratives		Counter-narratives	Divergent stories
	Alternative/"good life" narratives	Progressive narratives				Adventure stories	Action stories
							Achievement stories
							Relationship stories
Narrative trajectory	Anderson & Hiersteiner (2007)	Howard (2006)	Ridgway (2001)	Thomas & Hall (2008)	Vander Kooij (2009)
	Spiralling towards health	Expecting		"Steady upward progress"
	Lengthy, progressive and regressive courses of action			"Roller-coaster"
	Ongoing themes of defeat, struggle and resignation.			"Struggling"
		Accepting	Ongoing journey		Journey towards health & illness - moves in either direction
Turning points	Anderson & Hiersteiner (2007)	Banyard & Williams (2007)	Bluffield (2006)	Harvey (2000)	Moulding, (2016)	O'Brien (2014)	Thomas & Hall (2008)
	Narrators resist dominant narrative & take ownership	Large shifts/changes leading to improvement	Significant transitions, disruptions to a trajectory or turns	Points which open possibilities to restory experiences	Realizing others couldn’t help, or catalysts to start eating (meaningful connections/sense of belonging)	Transition points from dominant/ stigmatising narrative to personal/ positive stories	Points followed by "redemption sequences" or "contamination sequences"
Narrative structures	Brawn et al (2015)	Garrett (1997)	Grant (2015)	Nurser (2018)	Stott & Priest (2017)
	Sporting histories
	Problem stories	Non-recovery		Expression of (potentially) previously hidden suffering	Traumatic past
			Narrative disruption		An episode of change
	Getting involved	Recovering period	Narrative repair	Logical organising of experience allowing for new perspective	Ongoing recovery phase
	Personal benefits
	Community-Unity	Recovered with ongoing transformation	Narrative restorying	Inclusion of hopeful and/or triumphant elements in order to inspire others
	Connection
	Staying involved
Stage of recovery	Beiza et al 2015	Eli (2016)	Hall (2011)	Lamarre (2014)	Shohet (2007 & 2017)
	Incipient healing		Struggling daily		Struggling recovery
	Healing	Resolute narratives		Invulnerable recovery	Full recovery
		Embodied reconciliation narratives	Struggling successfully
					Eluding a diagnosis
Narrative tone	Grinter (2012)	Manley (2015)	Thornhill et al (2004)
	Defiant	Critical, sarcastic, argumentative	Angry, protesting
	Subordinate	Passive, anxious,	Resigned, disenfranchised, monotone,
	Reflective-Conciliatory	Confident, grateful	Educating, thoughtful
			Disbelieving, shocked
Linguistic resources	Alisic et al (2016)	Elran-Barak et al (2012)	Shohet (2007)
	Proportion of cognitive process & emotion words	Illness metaphors and recovery metaphors	Degrees of certainty, ambivalence, past-present and linearity/experientiality - through use of verbs, nouns, adverbs, direct speech and subjective constructions
Protagonists	Elran-Barak et al (2012)	Anderson (2010)
	The Self/narrator
	The Bulimia/illness
	The Environment/outer worlds
		The Strong Conqueror
		The Conflicted Prisoner
		The Scarred Survivor
		The Enlightened Explorer
Length	Alisic et al (2016)
	Elaboration - no. of words in narrative

## Sheet: Synthesis v.2
	Green columns - additional models referred to in papers or known by analyst
1. Genre of recovery narrative
Genre	Thornhill et al (2004)	Anderson (2010)	Bluffield (2006)	de Jager et al (2016)	Garret (1998)	Grant (2015)	Manley (2015), McCarthy (2014), O'Brien (2014, Sullivan (2017) - using Frank (1995)	Moulding (2016)	O'Brien (2014) - using Crossley	Thomas & Hall (2008)
	Escape	Escape	Survival			Resistance Oppositional
	Endurance	Endurance/acceptance	Salvage	Turning away/ protective hibernation			Restitution		Normalising
	Enlightenment	Exploration/discovery	Growth	Turning towards/ empowerment	Spiritual quest	Transformational	Quest	Humanistic quest	Conversion/growth	Redemption
		Entrapment				Chaos - or trajectory instead?
									Loss
2. Positioning in relation to clinical narrative
Narrative positioning in relation to clinical narrative	Adame & Knudson (2008) & used by McCarthy (2014)	Buhagier (2013)	Carless (2008)	Matusek (2009)	Nurser (2018)	Brawn (2015)	Carless & Douglas (2008)
	Traditional narratives	Dominant narratives	Dominant narratives	Master narrative	Dominant recovery narrative
	Counter-narratives		Counter-narratives	Divergent stories
	Alternative/"good life" narratives	Progressive narratives				Adventure stories	Action stories
							Achievement stories
							Relationship stories
3. Trajectory of recovery narrative
Narrative trajectory	Anderson & Hiersteiner (2007)	Howard (2006)	Ridgway (2001)	Thomas & Hall (2008)	Vander Kooij (2009)	Lieblich et al (1998)	Gergen & Gergen
	Spiralling towards health	Expecting		"Steady upward progress"		Progressive	Progressive
	Lengthy, progressive and regressive courses of action			"Roller-coaster"
	Ongoing themes of defeat, struggle and resignation.			"Struggling"		Regressive	Regressive
		Accepting	Ongoing journey			Stable	Stability
					Journey towards health & illness - moves in either direction
Turning points	Anderson & Hiersteiner (2007)	Banyard & Williams (2007)	Bluffield (2006)	Harvey (2000)	Moulding, (2016)	O'Brien (2014)	Thomas & Hall (2008) using McAdams & Bowman (2001)
	Narrators resist dominant narrative & take ownership	Large shifts/changes leading to improvement	Significant transitions, disruptions to a trajectory or turns	Points which open possibilities to restory experiences	Realizing others couldn’t help, or catalysts to start eating (meaningful connections/sense of belonging)	Transition points from dominant/ stigmatising narrative to personal/ positive stories	Points followed by "redemption sequences" or "contamination sequences"
4. Relationship to recovery
Relationship to recovery	Beiza et al 2015	Eli (2016)	Hall (2011)	Lamarre (2014)	Shohet (2007 & 2017)	My names for this category …
	Incipient healing		Struggling daily		Struggling recovery
	Healing	Resolute narratives		Invulnerable recovery	Full recovery	Recovery as outcome
		Embodied reconciliation narratives	Struggling successfully			Recovery as process
					Eluding a diagnosis
5. How the story is told
Narrative tone	Grinter (2012)	Manley (2015)	Thornhill et al (2004)
	Defiant	Critical, sarcastic, argumentative	Angry, protesting
	Subordinate	Passive, anxious,	Resigned, disenfranchised, monotone,
	Reflective-Conciliatory	Confident, grateful	Educating, thoughtful
			Disbelieving, shocked
Narrative structure	Brawn et al (2015)	Garrett (1997)	Grant (2015)	Nurser (2018)	Stott & Priest (2017)
	Sporting histories
	Problem stories	Non-recovery		Expression of (potentially) previously hidden suffering	Traumatic past
			Narrative disruption		An episode of change
	Getting involved	Recovering period	Narrative repair	Logical organising of experience allowing for new perspective	Ongoing recovery phase
	Personal benefits
	Community-Unity	Recovered with ongoing transformation	Narrative restorying	Inclusion of hopeful and/or triumphant elements in order to inspire others
	Connection
	Staying involved
Protagonists	Elran-Barak et al (2012)	Anderson (2010)
	The Self/narrator
	The Bulimia/illness
	The Environment/outer worlds
		The Strong Conqueror
		The Conflicted Prisoner
		The Scarred Survivor
		The Enlightened Explorer
6. Narrative complexity
Linguistic resources	Alisic et al (2016)	Elran-Barak et al (2012)	Shohet (2007)
	Proportion of cognitive process & emotion words	Illness metaphors and recovery metaphors	Degrees of certainty, ambivalence, past-present and linearity/experientiality - through use of verbs, nouns, adverbs, direct speech and subjective constructions
Length	Alisic et al (2016)
	Elaboration - no. of words in narrative

## Sheet: Synthesis v.3
	Green columns - additional models referred to in papers or known by analyst
1. Genre of recovery narrative
Genre of recovery narrative	Thornhill et al (2004)	Anderson (2010)	Bluffield (2006)	de Jager et al (2016)	Garret (1998)	Grant (2015)	Manley (2015), McCarthy (2014), O'Brien (2014, Sullivan (2017) - using Frank (1995)	Moulding (2016)	O'Brien (2014) - using Crossley	Thomas & Hall (2008)	Adame & Hornstein 2006
	Escape	Escape	Survival			Resistance Oppositional					Psychiatric oppression
	Endurance	Endurance/acceptance	Salvage	Turning away/ protective hibernation			Restitution				Traumatic interruption
	Enlightenment	Exploration/discovery	Growth	Turning towards/ empowerment	Spiritual quest	Transformational	Quest	Humanistic quest	Conversion/growth	Redemption	Psychiatric Empowerment Healing Revelation/purposeful suffering
		Entrapment				Chaos - or trajectory instead?					Continuity
									Living in the empty present/loss
									Normalising - minimising/active denial
											Deterioration
2. Narrative positioning
Positioning in relation to clinical narrative	Adame & Knudson (2008) & used by McCarthy (2014)	Buhagier (2013)	Carless (2008)	Matusek (2009)	Nurser (2018)	Brawn (2015)	Carless & Douglas (2008)
	Traditional narratives	Dominant narratives	Dominant narratives	Master narrative	Dominant recovery narrative
	Counter-narratives		Counter-narratives	Divergent stories
	Alternative/"good life" narratives	Progressive narratives				Adventure stories	Action stories
							Achievement stories
							Relationship stories
3. Trajectory of recovery narrative
Trajectory	Anderson & Hiersteiner (2007)	Howard (2006)	Ridgway (2001)	Thomas & Hall (2008)	Vander Kooij (2009)	Lieblich et al (1998)	Gergen & Gergen
	Spiralling towards health	Expecting		"Steady upward progress"		Progressive	Progressive
	Lengthy, progressive and regressive courses of action			"Roller-coaster"
	Ongoing themes of defeat, struggle and resignation.			"Struggling"		Regressive	Regressive
		Accepting	Ongoing journey			Stable	Stability
					Journey towards health & illness - moves in either direction
4. Relationship to recovery
Relationship to recovery	Beiza et al 2015	Eli (2016)	Hall (2011)	Lamarre (2014)	Shohet (2007 & 2017)	My names for this category …
	Incipient healing		Struggling daily		Struggling recovery
	Healing	Resolute narratives		Invulnerable recovery	Full recovery	Recovery as outcome
		Reconciliation narratives	Struggling successfully			Recovery as process
					Eluding a diagnosis
5. Narrative tone
Narrative tone	Grinter (2012)	Manley (2015)	Thornhill et al (2004)
	Defiant	Critical, sarcastic, argumentative	Angry, protesting
	Subordinate	Passive, anxious,	Resigned, disenfranchised, monotone,
	Reflective-Conciliatory	Confident, grateful	Educating, thoughtful
			Disbelieving, shocked
6. Narrative sequence
Narrative sequence	Brawn et al (2015)	Garrett (1997)	Grant (2015)	Nurser (2018)	Stott & Priest (2017)
	Sporting histories
	Problem stories	Non-recovery		Expression of (potentially) previously hidden suffering	Traumatic past
			Narrative disruption		An episode of change
	Getting involved	Recovering period	Narrative repair	Logical organising of experience allowing for new perspective	Ongoing recovery phase
	Personal benefits
	Community-Unity	Recovered with ongoing transformation	Narrative restorying	Inclusion of hopeful and/or triumphant elements in order to inspire others
	Connection
	Staying involved
7. Use of turning points
Turning points	Anderson & Hiersteiner (2007)	Banyard & Williams (2007)	Bluffield (2006)	Harvey (2000)	Moulding, (2016)	O'Brien (2014)	Thomas & Hall (2008) using McAdams & Bowman (2001)	Me
	Narrators resist dominant narrative & take ownership			Points which open possibilities to restory experiences	Realizing others couldn’t help, or catalysts to start eating (meaningful connections/sense of belonging)	Transition points from dominant/ stigmatising narrative to personal/ positive stories		Restorying
		Large shifts/changes leading to improvement						Redemption
			Significant transitions, disruptions to a trajectory or turns				Points followed by "redemption sequences" or "contamination sequences"	Redemption/ contagion
8. Protagonists
Protagonists	Elran-Barak et al (2012)	Anderson (2010)
	The Self/narrator
	The Bulimia/illness
	The Environment/outer worlds
		The Strong Conqueror
		The Conflicted Prisoner
		The Scarred Survivor
		The Enlightened Explorer
Not synthesised OR quant measures
Length	Alisic et al (2016)
	Elaboration - no. of words in narrative
Mental state language	Alisic et al (2016)
	Proportion of cognitive process & emotion words
Epistemic uncertainty	Shohet (2007)
	High
	Low
10. Use of metaphor
Use of metaphor	Elran-Barak et al (2012)
	Illness metaphors and recovery metaphors
