# Supplementary material for: Characteristics of mental health recovery narratives: Systematic review and narrative synthesis
Source: PLoS One. 2019 Mar 28;14(3):e0214678. doi: 10.1371/journal.pone.0214678 (PMC6438542; doi:10.1371/journal.pone.0214678)
Supplement: S2 Table — Showing a summary of quantitative findings from two papers. (XLSX) [file pone.0214678.s003.xlsx]

## Sheet: S2 Table
S2 Table. Summary of quantitative findings
Length of recovery narrative	#5 Alisic et al (2016)
	Characteristic	Definition
	Elaboration	No. words in children's versus parents' recovery narratives
Linguistic categories	#5 Alisic et al (2016)
	Characteristic	Definition
	Mental state language	Proportion of cognitive process & emotion words used (anxiety, anger, sadness & optimism)
Dimensions of discursive features	#38 Shohet (2007)
	Characteristic	Definition
	Certainty	Strong cognitive verbs (realise, know)
	Affiliation with institutional narratives	Weak cognitive verbs (guess, think)
		Hedges and mitigations (but, almost, just, sort of)
	Past and present selves	Continuity adverbs (always, still, whenever)
	Linearity/experientiality of narrative	Progressive tense verbs
		Experiential nouns and verbs (feel-conjugations)
		Direct reported speech and thoughts
		Subjective constructions (maybe, if)

## Sheet: Synthesis v.1
Typology framework for mental health recovery narratives
Dimension	Types and subtypes
Genre	Thornhill et al (2004)	Anderson (2010)	Bluffield (2006)	de Jager et al (2016)	Garret (1998)	Grant (2015)	Manley (2015), McCarthy (2014), O'Brien (2014, Sullivan (2017) - using Frank (1995)	Moulding (2016)	O'Brien (2014) - using Crossley	Thomas & Hall (2008)
	Escape	Escape	Survival			Resistance
	Endurance	Endurance/acceptance	Salvage	Turning away/ protective hibernation			Restitution		Normalising
	Enlightenment	Exploration/discovery	Growth	Turning towards/ empowerment	Spiritual quest	Transformational	Quest	Humanistic quest	Conversion/growth	Redemption
		Entrapment
							Chaos
									Loss
						Oppositional
Narrative positioning in relation to clinical narrative	Adame & Knudson (2008) & used by McCarthy (2014)	Buhagier (2013)	Carless (2008)	Matusek (2009)	Nurser (2018)	Brawn (2015)	Carless & Douglas (2008)
	Traditional narratives	Dominant narratives	Dominant narratives	Master narrative	Dominant recovery narrative
	Counter-narratives		Counter-narratives	Divergent stories
	Alternative/"good life" narratives	Progressive narratives				Adventure stories	Action stories
							Achievement stories
							Relationship stories
Narrative trajectory	Anderson & Hiersteiner (2007)	Howard (2006)	Ridgway (2001)	Thomas & Hall (2008)	Vander Kooij (2009)
	Spiralling towards health	Expecting		"Steady upward progress"
	Lengthy, progressive and regressive courses of action			"Roller-coaster"
	Ongoing themes of defeat, struggle and resignation.			"Struggling"
		Accepting	Ongoing journey		Journey towards health & illness - moves in either direction
Turning points	Anderson & Hiersteiner (2007)	Banyard & Williams (2007)	Bluffield (2006)	Harvey (2000)	Moulding, (2016)	O'Brien (2014)	Thomas & Hall (2008)
	Narrators resist dominant narrative & take ownership	Large shifts/changes leading to improvement	Significant transitions, disruptions to a trajectory or turns	Points which open possibilities to restory experiences	Realizing others couldn’t help, or catalysts to start eating (meaningful connections/sense of belonging)	Transition points from dominant/ stigmatising narrative to personal/ positive stories	Points followed by "redemption sequences" or "contamination sequences"
Narrative structures	Brawn et al (2015)	Garrett (1997)	Grant (2015)	Nurser (2018)	Stott & Priest (2017)
	Sporting histories
	Problem stories	Non-recovery		Expression of (potentially) previously hidden suffering	Traumatic past
			Narrative disruption		An episode of change
	Getting involved	Recovering period	Narrative repair	Logical organising of experience allowing for new perspective	Ongoing recovery phase
	Personal benefits
	Community-Unity	Recovered with ongoing transformation	Narrative restorying	Inclusion of hopeful and/or triumphant elements in order to inspire others
	Connection
	Staying involved
Stage of recovery	Beiza et al 2015	Eli (2016)	Hall (2011)	Lamarre (2014)	Shohet (2007 & 2017)
	Incipient healing		Struggling daily		Struggling recovery
	Healing	Resolute narratives		Invulnerable recovery	Full recovery
		Embodied reconciliation narratives	Struggling successfully
					Eluding a diagnosis
Narrative tone	Grinter (2012)	Manley (2015)	Thornhill et al (2004)
	Defiant	Critical, sarcastic, argumentative	Angry, protesting
	Subordinate	Passive, anxious,	Resigned, disenfranchised, monotone,
	Reflective-Conciliatory	Confident, grateful	Educating, thoughtful
			Disbelieving, shocked
Linguistic resources	Alisic et al (2016)	Elran-Barak et al (2012)	Shohet (2007)
	Proportion of cognitive process & emotion words	Illness metaphors and recovery metaphors	Degrees of certainty, ambivalence, past-present and linearity/experientiality - through use of verbs, nouns, adverbs, direct speech and subjective constructions
Protagonists	Elran-Barak et al (2012)	Anderson (2010)
	The Self/narrator
	The Bulimia/illness
	The Environment/outer worlds
		The Strong Conqueror
		The Conflicted Prisoner
		The Scarred Survivor
		The Enlightened Explorer
Length	Alisic et al (2016)
	Elaboration - no. of words in narrative

## Sheet: Synthesis v.2
	Green columns - additional models referred to in papers or known by analyst
1. Genre of recovery narrative
Genre	Thornhill et al (2004)	Anderson (2010)	Bluffield (2006)	de Jager et al (2016)	Garret (1998)	Grant (2015)	Manley (2015), McCarthy (2014), O'Brien (2014, Sullivan (2017) - using Frank (1995)	Moulding (2016)	O'Brien (2014) - using Crossley	Thomas & Hall (2008)
	Escape	Escape	Survival			Resistance Oppositional
	Endurance	Endurance/acceptance	Salvage	Turning away/ protective hibernation			Restitution		Normalising
	Enlightenment	Exploration/discovery	Growth	Turning towards/ empowerment	Spiritual quest	Transformational	Quest	Humanistic quest	Conversion/growth	Redemption
		Entrapment				Chaos - or trajectory instead?
									Loss
2. Positioning in relation to clinical narrative
Narrative positioning in relation to clinical narrative	Adame & Knudson (2008) & used by McCarthy (2014)	Buhagier (2013)	Carless (2008)	Matusek (2009)	Nurser (2018)	Brawn (2015)	Carless & Douglas (2008)
	Traditional narratives	Dominant narratives	Dominant narratives	Master narrative	Dominant recovery narrative
	Counter-narratives		Counter-narratives	Divergent stories
	Alternative/"good life" narratives	Progressive narratives				Adventure stories	Action stories
							Achievement stories
							Relationship stories
3. Trajectory of recovery narrative
Narrative trajectory	Anderson & Hiersteiner (2007)	Howard (2006)	Ridgway (2001)	Thomas & Hall (2008)	Vander Kooij (2009)	Lieblich et al (1998)	Gergen & Gergen
	Spiralling towards health	Expecting		"Steady upward progress"		Progressive	Progressive
	Lengthy, progressive and regressive courses of action			"Roller-coaster"
	Ongoing themes of defeat, struggle and resignation.			"Struggling"		Regressive	Regressive
		Accepting	Ongoing journey			Stable	Stability
					Journey towards health & illness - moves in either direction
Turning points	Anderson & Hiersteiner (2007)	Banyard & Williams (2007)	Bluffield (2006)	Harvey (2000)	Moulding, (2016)	O'Brien (2014)	Thomas & Hall (2008) using McAdams & Bowman (2001)
	Narrators resist dominant narrative & take ownership	Large shifts/changes leading to improvement	Significant transitions, disruptions to a trajectory or turns	Points which open possibilities to restory experiences	Realizing others couldn’t help, or catalysts to start eating (meaningful connections/sense of belonging)	Transition points from dominant/ stigmatising narrative to personal/ positive stories	Points followed by "redemption sequences" or "contamination sequences"
4. Relationship to recovery
Relationship to recovery	Beiza et al 2015	Eli (2016)	Hall (2011)	Lamarre (2014)	Shohet (2007 & 2017)	My names for this category …
	Incipient healing		Struggling daily		Struggling recovery
	Healing	Resolute narratives		Invulnerable recovery	Full recovery	Recovery as outcome
		Embodied reconciliation narratives	Struggling successfully			Recovery as process
					Eluding a diagnosis
5. How the story is told
Narrative tone	Grinter (2012)	Manley (2015)	Thornhill et al (2004)
	Defiant	Critical, sarcastic, argumentative	Angry, protesting
	Subordinate	Passive, anxious,	Resigned, disenfranchised, monotone,
	Reflective-Conciliatory	Confident, grateful	Educating, thoughtful
			Disbelieving, shocked
Narrative structure	Brawn et al (2015)	Garrett (1997)	Grant (2015)	Nurser (2018)	Stott & Priest (2017)
	Sporting histories
	Problem stories	Non-recovery		Expression of (potentially) previously hidden suffering	Traumatic past
			Narrative disruption		An episode of change
	Getting involved	Recovering period	Narrative repair	Logical organising of experience allowing for new perspective	Ongoing recovery phase
	Personal benefits
	Community-Unity	Recovered with ongoing transformation	Narrative restorying	Inclusion of hopeful and/or triumphant elements in order to inspire others
	Connection
	Staying involved
Protagonists	Elran-Barak et al (2012)	Anderson (2010)
	The Self/narrator
	The Bulimia/illness
	The Environment/outer worlds
		The Strong Conqueror
		The Conflicted Prisoner
		The Scarred Survivor
		The Enlightened Explorer
6. Narrative complexity
Linguistic resources	Alisic et al (2016)	Elran-Barak et al (2012)	Shohet (2007)
	Proportion of cognitive process & emotion words	Illness metaphors and recovery metaphors	Degrees of certainty, ambivalence, past-present and linearity/experientiality - through use of verbs, nouns, adverbs, direct speech and subjective constructions
Length	Alisic et al (2016)
	Elaboration - no. of words in narrative

## Sheet: Synthesis v.3
	Green columns - additional models referred to in papers or known by analyst
1. Genre of recovery narrative
Genre of recovery narrative	Thornhill et al (2004)	Anderson (2010)	Bluffield (2006)	de Jager et al (2016)	Garret (1998)	Grant (2015)	Manley (2015), McCarthy (2014), O'Brien (2014, Sullivan (2017) - using Frank (1995)	Moulding (2016)	O'Brien (2014) - using Crossley	Thomas & Hall (2008)	Adame & Hornstein 2006
	Escape	Escape	Survival			Resistance Oppositional					Psychiatric oppression
	Endurance	Endurance/acceptance	Salvage	Turning away/ protective hibernation			Restitution				Traumatic interruption
	Enlightenment	Exploration/discovery	Growth	Turning towards/ empowerment	Spiritual quest	Transformational	Quest	Humanistic quest	Conversion/growth	Redemption	Psychiatric Empowerment Healing Revelation/purposeful suffering
		Entrapment				Chaos - or trajectory instead?					Continuity
									Living in the empty present/loss
									Normalising - minimising/active denial
											Deterioration
2. Narrative positioning
Positioning in relation to clinical narrative	Adame & Knudson (2008) & used by McCarthy (2014)	Buhagier (2013)	Carless (2008)	Matusek (2009)	Nurser (2018)	Brawn (2015)	Carless & Douglas (2008)
	Traditional narratives	Dominant narratives	Dominant narratives	Master narrative	Dominant recovery narrative
	Counter-narratives		Counter-narratives	Divergent stories
	Alternative/"good life" narratives	Progressive narratives				Adventure stories	Action stories
							Achievement stories
							Relationship stories
3. Trajectory of recovery narrative
Trajectory	Anderson & Hiersteiner (2007)	Howard (2006)	Ridgway (2001)	Thomas & Hall (2008)	Vander Kooij (2009)	Lieblich et al (1998)	Gergen & Gergen
	Spiralling towards health	Expecting		"Steady upward progress"		Progressive	Progressive
	Lengthy, progressive and regressive courses of action			"Roller-coaster"
	Ongoing themes of defeat, struggle and resignation.			"Struggling"		Regressive	Regressive
		Accepting	Ongoing journey			Stable	Stability
					Journey towards health & illness - moves in either direction
4. Relationship to recovery
Relationship to recovery	Beiza et al 2015	Eli (2016)	Hall (2011)	Lamarre (2014)	Shohet (2007 & 2017)	My names for this category …
	Incipient healing		Struggling daily		Struggling recovery
	Healing	Resolute narratives		Invulnerable recovery	Full recovery	Recovery as outcome
		Reconciliation narratives	Struggling successfully			Recovery as process
					Eluding a diagnosis
5. Narrative tone
Narrative tone	Grinter (2012)	Manley (2015)	Thornhill et al (2004)
	Defiant	Critical, sarcastic, argumentative	Angry, protesting
	Subordinate	Passive, anxious,	Resigned, disenfranchised, monotone,
	Reflective-Conciliatory	Confident, grateful	Educating, thoughtful
			Disbelieving, shocked
6. Narrative sequence
Narrative sequence	Brawn et al (2015)	Garrett (1997)	Grant (2015)	Nurser (2018)	Stott & Priest (2017)
	Sporting histories
	Problem stories	Non-recovery		Expression of (potentially) previously hidden suffering	Traumatic past
			Narrative disruption		An episode of change
	Getting involved	Recovering period	Narrative repair	Logical organising of experience allowing for new perspective	Ongoing recovery phase
	Personal benefits
	Community-Unity	Recovered with ongoing transformation	Narrative restorying	Inclusion of hopeful and/or triumphant elements in order to inspire others
	Connection
	Staying involved
7. Use of turning points
Turning points	Anderson & Hiersteiner (2007)	Banyard & Williams (2007)	Bluffield (2006)	Harvey (2000)	Moulding, (2016)	O'Brien (2014)	Thomas & Hall (2008) using McAdams & Bowman (2001)	Me
	Narrators resist dominant narrative & take ownership			Points which open possibilities to restory experiences	Realizing others couldn’t help, or catalysts to start eating (meaningful connections/sense of belonging)	Transition points from dominant/ stigmatising narrative to personal/ positive stories		Restorying
		Large shifts/changes leading to improvement						Redemption
			Significant transitions, disruptions to a trajectory or turns				Points followed by "redemption sequences" or "contamination sequences"	Redemption/ contagion
8. Protagonists
Protagonists	Elran-Barak et al (2012)	Anderson (2010)
	The Self/narrator
	The Bulimia/illness
	The Environment/outer worlds
		The Strong Conqueror
		The Conflicted Prisoner
		The Scarred Survivor
		The Enlightened Explorer
Not synthesised OR quant measures
Length	Alisic et al (2016)
	Elaboration - no. of words in narrative
Mental state language	Alisic et al (2016)
	Proportion of cognitive process & emotion words
Epistemic uncertainty	Shohet (2007)
	High
	Low
10. Use of metaphor
Use of metaphor	Elran-Barak et al (2012)
	Illness metaphors and recovery metaphors
